# Supplementary material for: No relationship between the digit ratios (2D:4D) and salivary testosterone change: Study on men under an acute exercise
Source: Sci Rep. 2020 Jun 22;10:10068. doi: 10.1038/s41598-020-66915-9 (PMC7308391; doi:10.1038/s41598-020-66915-9)
Supplement: Supplementary file 1 — Supplementary information. [file 41598_2020_66915_MOESM1_ESM.xlsx]

## Sheet: Arkusz1
ID	R2D4D_mean	L2D4D_mean	R_L	T_change	Heart_rate_change	C_change	HeartRate_before	Age	BMI	Times_a_week	Typical_length_in_hrs	Week_length	HR_after1	HR_after2	HR_after3	HR_after4	HR_after5	T_before(pg/ml)	T_after (pg/ml)	Cortisol_before (ng/ml)	Cortisol_after (ng/ml)
1	0.996774	1.00068	-0.00390436	70.8848	83	0.921252	86	23	21.9722	5	2	10	143	153	159	163	169	196.51	267.394	8.41961	9.34086
2	1.01502	0.985468	0.0295476	-8.48368	114	0.433414	63	22	33.8889	5	1.5	7.5	146	167	162	171	177	75.5741	67.0904	8.12807	8.56149
3	0.962747	0.971366	-0.00861897	5.84655	105	0.463412	64	24	21.9444	4	1.5	6	142	155	162	164	169	154.685	160.532	6.2704	6.73381
4	0.976594	0.946352	0.0302423	39.9858	99	1.64253	71	22	24.2474	4	1.5	6	159	167	167	168	170	104.995	144.98	6.36073	8.00326
5	0.90697	0.924875	-0.0179043	-40.9564	108	-2.85635	67	22	24.5454	3	1	3	154	174	174	172	175	228.267	187.31	9.10706	6.2507
6	0.987287	0.970279	0.0170083	-4.74312	109	1.25768	67	22	24.4603	3	1.5	4.5	154	164	173	172	176	124.031	119.288	6.36597	7.62366
7	0.963542	0.977693	-0.0141512	-54.4654	114	2.10702	57	23	23.7659	3	2.5	7.5	142	161	173	171	171	263.257	208.792	7.10547	9.21249
8	0.935802	0.943193	-0.00739149	25.1587	93	0.37593	72	22	25.4876	5	1.5	7.5	134	151	158	161	165	101.094	126.253	10.1044	10.4803
9	0.935102	0.931974	0.0031283	65.3577	107	2.95322	73	24	29.4531	4	2	8	153	170	180	179	180	115.492	180.849	6.40183	9.35505
10	0.931487	0.914265	0.0172216	-36.5784	83	-1.04425	69	21	24.2948	2	0.5	1	118	135	142	150	152	161.639	125.06	8.70699	7.66273
11	0.924675	0.931817	-0.00714228	5.55357	96	0.967132	61	21	24.2121	4	1.5	6	132	141	151	155	157	149.516	155.07	6.27759	7.24473
12	0.913247	0.957069	-0.0438225	20.3877	108	0.342516	51	20	25.3714	5	1.5	7.5	133	148	150	157	159	52.1291	72.5168	3.49187	3.83439
13	1.02164	1.04423	-0.022584	-14.7877	93	1.25142	64	21	22.789	3	1	3	127	142	152	156	157	112.77	97.9825	6.92538	8.17679
14	0.94267	0.992719	-0.0500485	16.3946	78	0.187065	71	25	23.7388	6	2.5	15	102	133	142	148	149	126.529	142.923	8.39898	8.58604
15	0.923373	0.974604	-0.0512311	36.9606	91	2.19834	67	20	22.252	5	2	10	133	145	151	157	158	249.392	286.353	5.55097	7.74931
16	0.954167	0.935942	0.0182254	5.34588	82	0.40284	60	24	24.8163	4	1.5	6	120	131	138	141	142	51.3842	56.7301	8.73127	9.13411
17	0.956908	0.991783	-0.0348743	11.4592	102	-1.74138	66	20	21.6829	5	2	10	144	157	163	167	168	122.219	133.678	7.64224	5.90085
18	0.956256	0.986953	-0.0306972	-7.89853	89	-0.887349	67	21	23.9512	4	1.5	6	126	139	142	151	156	94.8675	86.969	9.34123	8.45388
19	1.00784	1.00352	0.00432644	9.42057	79	0.988305	78	19	23.1902	3	1	3	135	154	158	163	157	237.615	247.035	7.96967	8.95798
20	0.994115	1.01867	-0.024553	14.6749	110	1.46059	55	20	25.6513	3	2	6	136	149	159	162	165	132.683	147.358	7.18254	8.64313
21	0.99802	0.984111	0.0139093	109.013	126	0.138133	69	20	22.1476	4	2	8	162	174	177	182	195	143.481	252.494	6.62636	6.76449
22	0.928083	0.957516	-0.0294334	30.954	119	-0.60769	62	23	21.3898	0	0	0	165	171	178	180	181	68.384	99.338	7.66936	7.06167
23	1.01443	0.999419	0.015007	44.6342	119	-0.759497	55	22	28.8473	0	0	0	114	144	156	169	174	92.2217	136.856	7.19431	6.43481
24	0.9252	0.938354	-0.0131549	66.6152	94	-0.867031	76	22	20.2415	3	1	3	144	166	170	168	170	80.495	147.11	9.43273	8.5657
25	0.919926	0.926805	-0.00687826	42.8164	100	1.37509	59	23	22.0686	3	1.25	3.75	138	150	157	158	160	75.962	118.778	6.0609	7.43599
26	1.00077	0.991986	0.0087861	-66.7083	100	-0.63345	80	19	19.7878	3	3	9	143	175	178	177	181	297.588	230.88	10.795	10.1615
27	0.97817	0.983142	-0.00497162	23.108	94	-0.352254	59	20	22.6582	3	0.75	2.25	122	141	156	151	153	76.6565	99.7645	6.4872	6.13494
28	0.931649	0.98883	-0.0571816	8.23347	125	-1.69539	57	19	23.7714	0	0	0	152	169	179	178	182	106.219	114.453	7.22176	5.52637
29	1.03789	1.00146	0.036433	5.71485	102	-1.33854	65	23	26.9593	4	2	8	137	157	153	166	167	156.353	162.068	8.97304	7.6345
30	0.991625	0.991214	0.000411283	21.7748	100	0.755988	59	22	27.8393	7	2	14	128	143	149	158	159	74.2343	96.0092	7.6378	8.39379
31	0.997963	1.03481	-0.0368462	30.6799	117	-2.23652	58	19	20.3901	3	2	6	137	159	163	173	175	210.944	241.624	9.2386	7.00208
32	1.01625	1.00112	0.0151376	64.2141	91	1.93637	68	21	23.7889	1	2	2	133	147	157	158	159	125.856	190.07	7.51925	9.45561
33	0.944235	0.971544	-0.027309	102.938	112	-0.980034	69	21	24.9525	5	2	10	141	161	173	178	181	55.1911	158.129	6.69493	5.71489
34	0.984648	1.01017	-0.0255264	-40.166	97	-0.083729	79	23	28.2716	2	1.5	3	144	157	164	172	176	226.338	186.172	9.02544	8.94172
35	0.956196	0.970071	-0.0138752	26.578	108	2.31198	53	21	23.978	2	1.5	3	138	147	158	160	161	186.676	213.254	7.07823	9.39021
36	0.994863	0.992175	0.00268728	52.1382	89	-3.17163	81	19	25.1801	4	2	8	134	154	159	163	170	102.145	154.283	9.15188	5.98025
37	0.988033	1.00823	-0.0201993	20.1895	74	-1.04644	85	20	25.7517	0	0	0	144	150	151	155	159	130.021	150.211	8.71578	7.66934
38	1.00721	1.03123	-0.0240208	66.3385	118	-0.470753	57	20	24.3242	8	2	16	157	157	164	174	175	159.757	226.096	9.2374	8.76665
39	0.966984	0.925664	0.0413202	3.40497	72	-0.791384	68	20	29.9408	4	2.5	10	117	130	136	137	140	72.6082	76.0132	6.47197	5.68059
40	1.01599	1.01901	-0.00302154	-7.99768	82	-1.11406	70	19	22.5721	5	1.5	7.5	134	147	143	131	152	80.9783	72.9806	7.45843	6.34437
41	0.998217	1.02361	-0.0253933	61.9945	102	1.13119	76	24	23.6842	4	2	8	150	158	168	177	178	78.1295	140.124	8.2507	9.3819
42	0.972607	0.971933	0.000674225	44.6736	98	-2.35708	60	21	25.0731	4	2	8	113	144	151	154	158	109.594	154.268	9.86658	7.5095
43	1.01903	0.999354	0.0196776	-3.02589	81	-0.96119	71	23	24.6537	5	3	15	116	134	135	139	152	91.6901	88.6642	7.81357	6.85238
44	1.00333	0.990938	0.0123922	-1.57203	85	-0.494075	63	21	23.9927	3	2	6	97	122	138	146	148	132.555	130.983	10.0263	9.53225
45	0.992276	1.01431	-0.0220347	-23.0892	97	-1.56403	62	24	21.6416	2	1	2	126	131	139	155	159	145.864	122.775	9.47082	7.90679
46	1.02175	1.02751	-0.00576785	66.1222	89	1.8155	73	20	24.9366	2	1	2	142	147	153	156	162	100.308	166.43	9.11214	10.9276
47	0.964831	0.95943	0.00540152	22.2249	105	0.354901	78	21	26.2279	2	2	4	125	171	173	177	183	140.875	163.1	7.98028	8.33518
48	1.01844	1.02629	-0.00784833	39.3704	124	0.842454	53	20	24.2169	3	2	6	152	162	169	175	177	158.314	197.685	9.84239	10.6848
49	0.99549	0.951559	0.0439312	-31.8592	90	-1.10966	69	24	24.5997	4	2.5	10	147	156	155	157	159	154.497	122.638	10.3224	9.21269
50	0.94396	0.952572	-0.00861217	6.74674	97	-0.594847	74	19	24.1131	2	2.5	5	138	164	169	171	171	138.626	145.373	9.81632	9.22147
51	0.997416	1.02343	-0.0260186	10.8543	96	0.311587	66	25	26.4644	5	1.5	7.5	86	127	142	150	162	160.931	171.786	9.23378	9.54537
52	0.961841	1.0029	-0.0410574	32.3962	76	-2.32314	72	20	22.763	0	0	0	127	128	140	144	148	158.759	191.155	8.26058	5.93745
53	0.965001	0.98933	-0.0243292	24.0218	95	1.73158	89	20	22.5666	11	2	22	153	177	180	182	184	90.186	114.208	5.58157	7.31314
54	0.963809	0.93208	0.0317292	-11.4796	92	1.09083	69	24	25.1426	3	1.5	4.5	137	148	153	158	161	100.522	89.0421	7.14874	8.23957
55	0.945798	0.956379	-0.0105811	122.497	117	-0.9713	65	19	20.1893	2	2	4	170	175	174	178	182	179.006	301.502	11.1765	10.2052
56	0.95902	0.977567	-0.0185469	34.8442	78	-1.90383	63	22	23.729	0	0	0	117	142	136	139	141	168.817	203.661	7.87521	5.97138
57	0.974713	1.00958	-0.0348717	53.3627	92	0.45541	86	19	21.388	0	0	0	151	167	173	177	178	232.362	285.724	10.5056	10.961
58	0.939535	0.983766	-0.044231	-0.0377701	123	1.40639	63	19	21.6837	4	1	4	149	175	179	184	186	170.342	170.304	8.73537	10.1418
59	0.973847	0.954734	0.0191125	-93.5337	110	-0.910888	57	19	22.7239	0	0	0	128	158	165	167	167	256.1	162.566	8.16439	7.2535
60	0.993494	0.981886	0.0116076	66.8962	90	0.17629	80	20	25.9455	3	2	6	151	159	164	164	170	189.316	256.212	10.3437	10.52
61	0.990614	1.0056	-0.0149899	-30.568	105	-2.11054	72	20	19.9323	6	1.5	9	127	153	158	167	177	151.306	120.738	9.4256	7.31506
62	1.01396	1.02327	-0.0093116	-29.0191	99	-1.97096	55	20	20.7095	5	1.5	7.5	113	125	140	149	154	100.656	71.6369	6.55407	4.58311
63	0.997231	1.00714	-0.00990381	7.5764	77	-1.48168	91	21	19.5135	4	1.5	6	135	158	163	164	168	106.002	113.579	8.28018	6.7985
64	1.00505	1.02369	-0.0186387	-16.1333	127	-0.629702	52	20	26.2673	9	1.5	13.5	151	169	174	177	179	67.6081	51.4748	8.30354	7.67384
65	0.956928	0.980289	-0.023361	-123.389	109	-2.79178	52	21	21.4682	6	1.5	9	120	128	168	169	161	242.982	119.593	9.16382	6.37205
66	0.958913	0.944914	0.0139992	-50.3915	95	-2.02007	65	20	25.5661	8	2	16	74	119	156	157	160	210.751	160.359	8.93444	6.91437
67	0.942192	0.929854	0.0123378	91.1459	85	1.32307	59	22	24.9056	4	1	4	98	132	148	139	144	109.823	200.969	8.56483	9.8879
68	0.991038	0.975496	0.0155423	24.0803	92	-0.414455	72	20	27.2885	3	1.5	4.5	140	140	152	157	164	74.7036	98.7839	7.56652	7.15207
69	0.991847	0.99472	-0.00287336	14.3866	97	-1.36932	57	19	18.6441	2	2	4	112	138	145	149	154	113.72	128.106	7.65225	6.28294
70	0.955657	1.00314	-0.0474857	-90.8504	86	-1.00304	95	24	31.9753	3	1	3	145	178	181	180	181	179.604	88.7534	10.4021	9.39909
71	0.967574	0.996964	-0.0293903	5.57078	82	-2.23881	74	21	22.4	5	1.5	7.5	118	142	152	153	156	117.221	122.792	8.46888	6.23007
72	0.963822	0.976309	-0.0124869	42.5864	84	-1.2465	73	21	22.2644	2	1	2	134	140	150	153	157	80.9906	123.577	8.14143	6.89492
73	0.996016	0.998861	-0.00284429	75.6903	96	-1.1372	73	23	27.2693	5	2	10	152	159	162	165	169	122.629	198.319	7.54524	6.40804
74	0.916713	0.913072	0.00364119	46.0955	118	-0.077672	57	21	23.6821	6	2	12	117	153	166	175	175	122.56	168.656	4.63504	4.55736
75	0.993796	1.00025	-0.00644929	15.9744	102	-0.605944	63	25	21.3889	0	0	0	157	163	165	164	165	115.66	131.635	10.0848	9.47885
76	0.976014	1.00055	-0.0245352	-26.6767	117	5.39921	64	21	24.6181	3	1.5	4.5	134	170	176	179	181	94.1838	67.5071	4.54455	9.94376
77	0.965349	0.952197	0.0131514	-10.1323	106	-0.020493	51	23	22.2041	4	1.5	6	124	147	154	156	157	71.1358	61.0036	3.64819	3.6277
78	0.98905	0.956479	0.0325715	2.77029	100	-0.201646	64	23	26.0494	4	1	4	124	134	146	152	164	67.7347	70.505	6.60969	6.40804
79	0.979017	0.965607	0.0134095	17.2696	80	1.51531	83	19	21.7365	4	1.5	6	142	159	163	171	163	125.94	143.209	5.25589	6.7712
80	0.983345	0.957634	0.0257109	13.5416	92	0.159573	68	19	22.5878	3	1.5	4.5	150	145	152	154	160	104.065	117.607	5.58276	5.74233
81	0.949225	0.940935	0.00828998	-33.6842	84	-0.728282	78	19	22.0522	5	1.5	7.5	162	168	164	162	162	87.7068	54.0226	9.89515	9.16687
82	1.00454	1.04891	-0.0443704	9.40078	89	-0.163737	76	20	21.9525	5	1.5	7.5	140	142	165	162	165	70.9634	80.3642	7.17289	7.00915
83	0.980972	0.975374	0.00559777	-9.44925	81	-0.966077	74	20	25.0593	5	1.5	7.5	138	148	152	153	155	105.325	95.8756	7.70151	6.73543
84	0.951834	0.956365	-0.00453127	-65.9751	112	1.22183	76	22	28.3951	0	0	0	168	175	183	180	188	165.783	99.8083	10.2908	11.5127
85	1.00929	1.0104	-0.00110969	-21.4562	100	-2.83904	74	24	24.7555	0	0	0	145	163	171	173	175	144.969	123.512	10.7818	7.94276
86	1.01043	0.986267	0.0241649	67.1824	103	4.79558	66	23	23.9591	0	0	0	145	151	172	170	169	84.9954	152.178	6.82597	11.6215
87	0.991727	1.00886	-0.0171301	49.7093	96	-0.454248	76	23	24.7555	0	0	0	161	168	177	175	172	101.286	150.996	9.39106	8.93681
88	1.02348	1.01564	0.00783917	-58.5342	59	-2.78212	72	21	28.6661	0	0	0	117	123	128	141	131	132.793	74.2587	4.27574	1.49362
89	1.02713	0.985115	0.0420149	38.7966	104	1.09576	72	24	19.6232	0	0	0	154	172	176	176	176	94.7403	133.537	6.71957	7.81533
90	0.995286	1.04489	-0.0496001	9.37349	82	-1.19529	76	19	20.3804	0	0	0	135	149	156	161	158	104.663	114.036	11.211	10.0158
91	1.01773	0.999497	0.0182363	-6.24661	87	0.492083	76	19	16.3623	1	1	1	146	160	162	163	163	120.475	114.228	7.39749	7.88957
92	0.990881	1.01318	-0.0222985	-56.9997	91	-2.95554	61	25	25.3086	0	0	0	130	148	149	151	152	122.642	65.6426	9.8551	6.89956
93	0.979751	0.956165	0.0235858	-23.954	86	-0.335661	68	20	24.8591	6	1	6	145	148	150	151	154	268.648	244.694	10.1916	9.85595
94	0.972909	0.914321	0.0585882	33.9312	103	1.75711	62	20	22.4088	2	1	2	140	154	160	162	165	115.762	149.693	6.20628	7.9634
95	1.00127	1.01621	-0.0149416	144.831	99	0.864209	82	20	21.201	0	0	0	170	178	175	182	181	106.164	250.995	9.646	10.5102
96	0.977356	0.98977	-0.0124141	-20.0384	107	-2.94757	76	25	20.9877	0	0	0	145	167	176	178	183	225.091	205.053	9.0574	6.10983
97	1.01503	0.997129	0.0179008	-14.2767	106	-0.58638	80	22	28.9051	0	0	0	158	163	182	184	186	174.693	160.416	10.6964	10.11
